# Supplementary material for: Genome-Wide Association Studies of Salt Tolerance at the Seed Germination Stage and Yield-Related Traits in Brassica napus L
Source: Int J Mol Sci. 2022 Dec 14;23(24):15892. doi: 10.3390/ijms232415892 (PMC9785822; doi:10.3390/ijms232415892)
Supplement: Supplementary file 1 [file ijms-23-15892-s001.zip]

Archive with 2 entries (2 files):
- Supplementary Materials.pdf
- Supplementary Materials.xlsx
